# Supplementary material for: PEG-Plasma Hydrogels Increase Epithelialization Using a Human Ex Vivo Skin Model
Source: Int J Mol Sci. 2018 Oct 13;19(10):3156. doi: 10.3390/ijms19103156 (PMC6213988; doi:10.3390/ijms19103156)
Supplement: Supplementary file 1 [file ijms-19-03156-s001.zip]

Archive with 1 entries (1 files):
- ijms-368163.tif
